# Supplementary material for: Hidden Xyloglucan Architecture of the Pollen Intine in Gagea lutea Revealed by Sequential Enzymatic Unmasking
Source: Biology (Basel). 2026 Jan 28;15(3):243. doi: 10.3390/biology15030243 (PMC12896889; doi:10.3390/biology15030243)
Supplement: Supplementary file 1 [file biology-15-00243-s001.zip]

Archive with 1 entries (1 files):
- biology-4072491-supplementary.pdf
